# Supplementary material for: Time spent by hospital personnel on drug changes: A time and motion study from an in-and outpatient hospital setting
Source: PLoS One. 2021 Feb 25;16(2):e0247499. doi: 10.1371/journal.pone.0247499 (PMC7906352; doi:10.1371/journal.pone.0247499)
Supplement: S1 Dataset — (XLSX) [file pone.0247499.s001.xlsx]

## Sheet: Cardiology ward (baseline)
Drug dispensed in baseline (included in the study)
No of drug	Participant	Time spent (sec)	Annotation (Prescribed and dispensed)
1	Nurse 1	21.554	(P) + (D) Hjertemagnyl
2	Nurse 1	11.48	(P) + (D) Brilique
3	Nurse 1	42.158	(P) + (D) Ramipril
4	Nurse 1	20.18	(P) + (D) Paracetamol
5	Nurse 1	12.854	(P) + (D) B-combin
6	Nurse 1	59.099	(P) + (D) Sertralin
7	Nurse 1	17.182	(P) + (D) Alnok
8	Nurse 1	12.824	(P) + (D) Hjertemagnyl
9	Nurse 1	16.485	(P) + (D) Atorvastatin
10	Nurse 2	29.868	(P) + (D) Brilique
11	Nurse 2	24.57	(P) + (D) Hjertemagnyl
12	Nurse 2	16.892	(P) + (D) Bendroza
13	Nurse 2	27.129	(P) + (D) Ramipril
14	Nurse 2	10.751	(P) + (D) Furix
15	Nurse 2	10.751	(P) + (D) Kaliumklorid
16	Nurse 2	18.195	(P) + (D) Hjertemagnyl
17	Nurse 2	18.887	(P) + (D) Brilique
18	Nurse 2	18.887	(P) + (D) Lipistad
19	Nurse 2	20.272	(P) + (D) D-vit
20	Nurse 2	29.278	(P) + (D) Kaliumklorid
21	Nurse 2	16.115	(P) + (D) Hjertemagnyl
22	Nurse 2	39.671	(P) + (D) Feldin
23	Nurse 2	22.351	(P) + (D) Pantoprazol
24	Nurse 2	18.194	(P) + (D) Lipistad
25	Nurse 2	23.556	(P) + (D) Paracetamol
26	Nurse 2	9.881	(P) + (D) Unikalk F
27	Nurse 2	11.266	(P) + (D) Kaliumklorid
28	Nurse 2	13.344	(P) + (D) Hjertemagnyl
29	Nurse 2	16.115	(P) + (D) Brilique
30	Nurse 2	19.579	(P) + (D) Imdur
31	Nurse 2	13.344	(P) + (D) Furix
32	Nurse 2	15.423	(P) + (D) Metoprolol
33	Nurse 2	72.234	(P) + (D) Enalapril
34	Nurse 2	14.165	(P) + (D) Unikalk F
35	Nurse 2	12.472	(P) + (D) Hjertemagnyl
36	Nurse 2	19.4	(P) + (D) Amlodipin
37	Nurse 2	11.779	(P) + (D) Paracetamol
38	Nurse 2	33.255	(P) + (D) Tradolan
39	Nurse 3	22.721	(P) + (D) Amoxicillin/clavulansyre
40	Nurse 3	16.868	(P) + (D) Kaliumklorid
41	Nurse 3	23.065	(P) + (D) Metformin
42	Nurse 3	17.901	(P) + (D) Metoprolol
43	Nurse 3	35.459	(P) + (D) Simvastatin
44	Nurse 3	22.721	(P) + (D) Lipistad
45	Nurse 3	21.688	(P) + (D) Metoprolol
46	Nurse 3	16.871	(P) + (D)
47	Nurse 3	16.115	(P) + (D) Pantoprazol
48	Nurse 4	19.792	(P) + (D) Furix
49	Nurse 4	14.427	(P) + (D) Kaliumklorid
50	Nurse 4	22.727	(P) + (D) Cloricard
51	Nurse 4	9.377	(P) + (D) Bendroza
52	Nurse 4	15.058	(P) + (D) Metoprolol
53	Nurse 4	19.162	(P) + (D) Losartan
54	Nurse 4	21.687	(P) + (D) Metformin
55	Nurse 4	27.777	(P) + (D) Eltroxin
56	Nurse 4	17.994	(P) + (D) Amoxicillin/clavylansyre
57	Nurse 4	11.269	(P) + (D) Kalumklorid
58	Nurse 4	10.323	(P) + (D) Hjertemagnyl
59	Nurse 4	17.268	(P) + (D) Furix
60	Nurse 4	13.164	(P) + (D) Spiron
61	Nurse 4	19.477	(P) + (D) Metoprolol
62	Nurse 4	11.97	(P) + (D) Kaliumklorid
63	Nurse 4	20.263	(P) + (D) Furix
64	Nurse 4	24.908	(P) + (D) Furix
65	Nurse 4	25.572	(P) + (D) Gabapentin
66	Nurse 4	19.932	(P) + (D) Alnok
67	Nurse 5	25.761	(P) + (D) Unikalk F
68	Nurse 5	40.848	(P) + (D) Isoptin Retard
69	Nurse 5	31.972	(P) + (D) Kaliumklorid
70	Nurse 5	20.436	(P) + (D) Brilique
71	Nurse 5	20.435	(P) + (D) Metoprolol
72	Nurse 5	29.092	(P) + (D) Metformin
73	Nurse 5	42.688	(P) + (D) Eliquis
74	Nurse 5	26.815	(P) + (D) Lipistad
75	Nurse 5	71.912	(P) + (D) Oxapax
76	Nurse 5	13	(P) + (D) Kaliumklorid
77	Nurse 5	24	(P) + (D) Metoprolol
78	Nurse 5	22	(P) + (D) Simvastatin
79	Nurse 6	13.999	(P) + (D) Paracetamol
80	Nurse 6	8.641	(P) + (D) Simvastatin
81	Nurse 6	13.306	(P) + (D) Metoprolol
82	Nurse 6	19.372	(P) + (D) Brilique
83	Nurse 6	13.773	(P) + (D) Hjertemagnyl
84	Nurse 6	16.573	(P) + (D) Kaliumklorid
85	Nurse 6	12.841	(P) + (D) Eliquis
86	Nurse 6	44.325	(P) + (D) Metadon
87	Nurse 6	12.841	(P) + (D) Kaliumklorid
88	Nurse 6	16.573	(P) + (D) Simvastatin
89	Nurse 6	11.907	(P) + (D) Paracetamol
90	Nurse 6	24.971	(P) + (D) Pantoprazol
91	Nurse 6	16.108	(P) + (D) Carvedilol
92	Nurse 6	10.975	(P) + (D) Paracetamol
93	Nurse 6	25.96	(P) + (D) Oxycodon
94	Nurse 6	22.178	(P) + (D) Pancillin
95	Nurse 6	15.3	(P) + (D) Paracetamol
96	Nurse 6	15.301	(P) + (D) Jern C
97	Nurse 6	28.023	(P) + (D) Mailfin
98	Nurse 6	20.457	(P) + (D) Dulcolax
99	Nurse 6	17.363	(P) + (D) Paracetamol
100	SHA 1	9.996	(P) + (D) Kaliumklorid
101	SHA 1	15.715	(P) + (D) Eliquis
102	SHA 1	22.865	(P) + (D) Cordan
103	SHA 1	12.243	(P) + (D) Furix
104	SHA 1	10.814	(P) + (D) Metoprolol
105	SHA 1	16.328	(P) + (D) Losartan
106	SHA 1	26.132	(P) + (D) Pancillin
107	SHA 1	27.97	(P) + (D) Allopurinol
108	SHA 1	25.316	(P) + (D) Pantoprazol
109	SHA 1	13.468	(P) + (D) Kaliumklorid
110	SHA 1	31.508	(P) + (D) Pancillin
111	SHA 1	28.49	(P) + (D) Kaliumklorid
112	Nurse 7	11	(P) + (D) D-vitamin
113	Nurse 7	16	(P) + (D) Eliquis
114	Nurse 7	20	(P) + (D) Combivent
115	Nurse 7	12	(P) + (D) Pantoprazol
116	Nurse 7	14	(P) + (D) Unikalk Forte
117	Nurse 7	9	(P) + (D) Pantoprazol
118	Nurse 7	9	(P) + (D) Metoprolol
119	Nurse 7	21	(P) + (D) Lipistad
120	Nurse 8	21.992	(P) + (D) Combivent
121	Nurse 8	11.85	(P) + (D) B-combin
122	Nurse 8	23.211	(P) + (D) Digoxin
123	Nurse 8	16.313	(P) + (D) Isoptin Retard
124	Nurse 8	16.612	(P) + (D) Simvastatin
125	Nurse 8	17.716	(P) + (D) Simvastatin
126	Nurse 8	24.492	(P) + (D) Combar
127	Nurse 8	23.031	(P) + (D) Digoxin
128	Nurse 9	13.179	(P) + (D) Kaliumklorid
129	Nurse 9	17.519	(P) + (D) Clopidogrel
130	Nurse 9	13.18	(P) + (D) Hjertemagnyl
131	Nurse 9	11.251	(P) + (D) Furix
132	Nurse 9	62.031	(P) + (D) Rosuvastatin
133	Nurse 9	13.18	(P) + (D) Pantoprazol
134	Nurse 9	15.108	(P) + (D) Hjertemagnyl
135	Nurse 9	52.226	(P) + (D) Cordan
136	Nurse 9	35.836	(P) + (D) Furix
137	Nurse 9	18.482	(P) + (D) Allopurinol
138	Nurse 9	12.053	(P) + (D) Ramipril
139	Nurse 9	24.104	(P) + (D) Lipistad
140	Nurse 9	27.961	(P) + (D) Tradolan
141	Nurse 9	14.625	(P) + (D) D-vitamin
142	Nurse 9	16.072	(P) + (D) Clopidogrel
143	Nurse 9	13.169	(P) + (D) Hjertemagnyl
144	Nurse 9	14.463	(P) + (D) Betolvex
145	Nurse 9	15.909	(P) + (D) Bendroza
146	Nurse 9	16.874	(P) + (D) Amlodipin
147	Nurse 9	14	(P) + (D) Metformin
148	Nurse 9	12	(P) + (D) Kaliumklorid
149	Nurse 9	13	(P) + (D) Hjertemagnyl
150	Nurse 9	12	(P) + (D) Furix
151	Nurse 9	13	(P) + (D) Spiron
152	Nurse 9	41	(P) + (D) Carvedilol
153	Nurse 9	14	(P) + (D) Kaliumklorid
154	Nurse 9	14	(P) + (D) Hjertemagnyl
155	Nurse 9	18	(P) + (D) Cloricard
156	Nurse 9	16	(P) + (D) Furix
157	Nurse 9	13	(P) + (D) Pantoprazol
158	Nurse 9	17	(P) + (D) Hjertemagnyl
159	Nurse 9	22	(P) + (D) Cordan
160	Nurse 9	34	(P) + (D) Allopurinol
161	Nurse 9	21	(P) + (D) Metoprolol
Mean (sec)		20.4722
SD (sec)		10.7606
Median (sec)		17.363
Minimum (sec)		8.641
Maksimum (sec)		72.234

## Sheet: Cardiology ward (comparision)
Semi-drug change' (Included in the study)
No of drug	Participant	Time spent (sec)	Annotation (Prescribed (P), Dispensed (D)
1	Nurse 1	22.955	(P) Hexalacton - (D) Spiron
2	Nurse 1	41.279	(P) Combivent - (D) Sapitamol
3	Nurse 1	26.049	(P) Losartan 'Medical valley' - (D) 'Teva'
4	Nurse 2	30	(P) Sertralin 'Accord' – (D) 'Orion'
5	Nurse 3	21.17	(P) Carvedilol 'Stada' - (D) 'Hexal'
6	Nurse 4	89.965	(P) Pregablin 'Sandoz' - (D) 'KrKa'
7	Nurse 4	35.776	(P) Carvedilol 'Stada' - (D) 'Teva'
8	Nurse 5	17.019	(P) Clopidogrel 'Stada' - (D) Cloricard
9	Nurse 6	52.451	(P) Nystatin - (D) Mycostatin
10	Nurse 6	18.958	(P) Metformin 'Aurobindo' - (D) 'Orifarm'
11	Nurse 6	51.045	(P) Nystatin - (D) Mycostatin
12	SHA 1	33.438	(P) Losartan 'Medical valley' - (D) 'PCD'
13	SHA 1	25.426	(P) Sertralin 'Accord' – (D) 'Orion'
14	SHA 1	22.422	(P) Gabapentin 'Sandoz' - (D) 'PCDø
15	SHA 1	19.417	(P) Metformin 'Orifarm' - (D) 'Aurobindo '
16	Nurse 7	15	(P) Hexalacton – (D) Sprion
17	Nurse 7	15	(P) Losartan 'Medical Valley' – (D) 'Teva'
18	Nurse 7	13.969	(P) Pinex - (D) Paracetamol 'Scandpharm'
19	Nurse 7	22.195	(P) Ramipril 'Stada' - (D) 'Hexal'
20	Nurse 7	35.618	(P) Nystatin - (D) Mycostatin
21	Nurse 7	32	(P) Nystatin - (D) Mycostatin
22	Nurse 9	18.343	(P) Gabapentin 'Sandoz' - (D) 'PCD'
23	Nurse 9	19.574	(P) Simvastatin 'Stada' - (D) 'Sandoz'
24	Nurse 9	15.773	(P) Metformin 'Orifarm' - (D) 'Aurobindo '
25	Nurse 9	21.535	(P) Losartan 'Medical Valley' - (D) 'Stada'
26	Nurse 9	22.53	(P) Toilax - (D) Dulcolax
Mean (sec)		28.4195
SD (sec)		16.3121
Median (sec)		22.476
Minimum (sec)		13.969
Maksimum (sec)		89.965
Implemented drug changes (included in the study)
No of drug	Participant	Time spent (sec)	Annotation (Prescribed (P), Dispensed (D))
1	Nurse 4	23.46	(P) + (D) Hexalacton
2	Nurse 4	59.176	(P)+ (D) Ramipril 'stada'
3	Nurse 4	32.081	(P) + (D) Metformin 'Orifarm'
4	Nurse 4	41.098	(P) + (D) Enalapril 'Sandoz'
5	Nurse 7	18.188	(P) + (D) Sapimol
6	Nurse 7	17.432	(P) + (D) Famidur
7	Nurse 7	16.566	(P) + (D) Hexalacton
8	Nurse 7	14	(P) + (D) Sapimol
9	Nurse 9	11.247	(P) + (D) Metformin 'Orifarm'
Mean (sec)		25.9164
SD (sec)		15.6407
Median (sec)		18.188
Minimum (sec)		11.247
Maksimum (sec)		59.176

## Sheet: Rheumatology outpatient clinic 
Baseline: Consultation and extradition of Metex Pen and PFS (alle strenghts)
No of consultation	Participant	Time spent (sec)	Time spent (min)
1	Nurse 10	705	11.75
2	Nurse 10	658	10.9667
3	Nurse 10	577	9.61667
4	Nurse 10	379	6.31667
5	Nurse 11	357	5.95
6	Nurse 11	319	5.31667
7	Nurse 12	373	6.21667
8	Nurse 12	264	4.4
9	Nurse 12	523	8.71667
10	Nurse 12	554	9.23333
11	Nurse 13	319	5.31667
12	Nurse 13	525	8.75
13	Nurse 13	770	12.8333
14	Nurse 13	452	7.53333
Mean		483.929	8.06548	8 min 6 sec
SD		157.141	2.61902	2 min 36 sec
Median		487.5	8.125	8 min 6 sec
Minimum		264	4.4	4 min 24 sec
Maksimum		770	12.8333	12 min 48 sec
Comparison: Consultation and extradition of Injexate PFS 25 mg
No of consultation	Participant	Time spent (sec)	Time spent (min)
1	Nurse 11	423	7.05
2	Nurse 13	1043	17.3833
3	Nurse 13	1004	16.7333
4	Nurse 13	670	11.1667
5	Nurse 13	765	12.75
6	Nurse 13	981	16.35
7	Nurse 14	1673	27.8833
8	Nurse 14	1022	17.0333
9	Nurse 15	840	14
Mean		935.667	15.5944	15 min 36 sec
SD		342.973	5.71622	5 min 42 sec
Median		981	16.35	16 min 24 sec
Minimum		423	7.05	7 min 6 sec
Maksimum		1673	27.8833	27 min 54 sec
Follow-up: Consultation and extradition of Injexate PFS 25 mg
No of consultation	Participant	Time spent (sec)	Time spent (min)
1	Nurse 12	256	4.26667
2	Nurse 16	597	9.95
3	Nurse 16	454	7.56667
4	Nurse 16	813	13.55
5	Nurse 17	561	9.35
Mean		536.2	8.93667	8 min 54 sec
SD		203.837	3.39729	3 min 34 sec
Median		561	9.35	9 min 24 sec
Minimum		256	4.26667	4 min 18 sec
Maksimum		813	13.55	13 min 36 sec
Drug shortage Metex pen 25 mg: Consultation and extradition of 2x Metex pen 12,5 mg or Injexate PFS 25 mg
No of consultation	Participant	Time spent (sec)	Time spent (min)
1	Nurse 11	689	11.4833
2	Nurse 12	1141	19.0167
3	Nurse 12	1268	21.1333
4	Nurse 13	1088	18.1333
5	Nurse 13	1252	20.8667
6	Nurse 13	1143	19.05
7	Nurse 15	521	8.68333
Mean		1014.57	16.9095	16 min 54 sec
SD		290.998	4.84996	4 min 48 sec
Median		1141	19.0167	19 min
Minimum		521	8.68333	8 min 42 sec
Maksimum		1268	21.1333	21 min 6 sec
